# Supplementary material for: Plasma methylated HIST1H3G as a non-invasive biomarker for diagnostic modeling of hepatocellular carcinoma
Source: Front Med (Lausanne). 2025 Apr 2;12:1571737. doi: 10.3389/fmed.2025.1571737 (PMC12000021; doi:10.3389/fmed.2025.1571737)
Supplement: Supplementary file 2 [file Data_Sheet_1.zip]

Archive with 10 entries (9 files):
- R code for raw data analysis/
- R code for raw data analysis/Supplementary figure2.r
- R code for raw data analysis/figure 2.r
- R code for raw data analysis/figure 3.r
- R code for raw data analysis/figure 4.r
- R code for raw data analysis/figure 5.r
- R code for raw data analysis/figure 6.r
- R code for raw data analysis/figure7.r
- R code for raw data analysis/supplementary figure1.r
- raw data.xlsx
