# Supplementary material for: Plasma methylated HIST1H3G as a non-invasive biomarker for diagnostic modeling of hepatocellular carcinoma
Source: Front Med (Lausanne). 2025 Apr 2;12:1571737. doi: 10.3389/fmed.2025.1571737 (PMC12000021; doi:10.3389/fmed.2025.1571737)
Supplement: Supplementary file 2 [file Data_Sheet_1.zip › R code for raw data analysis/figure 2.r]

library(ggsci)
library(ggpubr)
library(scales)
############################################
mypal <-pal_d3("category10", alpha = 0.7)(2)
M <- read.table("../sample.profile",head=T)
Cl<- data.frame(cohort=M$Disease,AFP=log(M$AFP),PIVKA_II=log(M$PIVKAII),HIST1H3G=M$HIST1H3G_adj,OTX1=M$OTX1_adj)
#Cl$cohort <- factor(Cl$cohort)
############################################
Cl[which(Cl$cohort=="1"),]$cohort = "HCC"
Cl[which(Cl$cohort=="2"),]$cohort = "nonHCC"
Cl[which(Cl$cohort=="3"),]$cohort = "nonHCC"
Cl[which(Cl$cohort=="4"),]$cohort = "DrugHepatitis"
Cl_compare = Cl_compare[which(Cl_compare$cohort=="HCC"|Cl_compare$cohort=="nonHCC"),]
#stat_compare_means(comparisons=list(c("G1","G2")),method = "t.test"
myC = list(c("HCC","nonHCC"))	
#
Cl_compare$cohort = factor(Cl_compare$cohort,levels=c("HCC","nonHCC"))
#figure 2
p1= ggboxplot(Cl_compare,"cohort","AFP",color="cohort",palette=mypal,legend="none",add="jitter",xlab="",ylab="log(AFP)",outlier.shape = NA)  +stat_compare_means(comparisons=myC,method = "wilcox.test",size=2) + theme(axis.text.x=element_text(size=7,angle=45))
p2 = ggboxplot(Cl_compare,"cohort","PIVKA_II",color="cohort",palette=mypal,legend="none",add="jitter",xlab="",ylab="log(PIVKA_II)",outlier.shape = NA) + stat_compare_means(comparisons=myC,method = "wilcox.test",size=2) + theme(axis.text.x=element_text(size=7,angle=45))
p3 = ggboxplot(Cl_compare,"cohort","HIST1H3G",color="cohort",palette=mypal,legend="none",add="jitter",xlab="",ylab="HIST1H3G",outlier.shape = NA) + stat_compare_means(comparisons=myC,method = "wilcox.test",size=2) + theme(axis.text.x=element_text(size=7,angle=45))
#
#p4 = ggboxplot(Cl,"cohort","OTX1",color="cohort",palette=mypal,legend="none",add="jitter",xlab="",ylab="OTX1",outlier.shape = NA) + stat_compare_means(comparisons=myC,method = "wilcox.test",size=2) + theme(axis.text.x=element_text(size=7,angle=45))
#
ggarrange(p1,p2,p3,labels=LETTERS[1:3],nrow=1)
afp_cutoff=log(20)
pivka_cutoff=log()
# Figure 3
Lp1 = ggscatter(CL_compare,"AFP","PIVKA_II",color="cohort",palette=mypal,legend="none",add = "reg.line", add.params = list(color = "blue", fill = "lightgray"),    conf.int = TRUE,cor.coef = TRUE,cor.coeff.args = list(method = "pearson", label.x = 3, label.sep = "\n")) +  geom_vline(xintercept = afp_cutoff, linetype = "dashed", color = "grey") + geom_hline(yintercept = pivka_cutoff, linetype="dashed", color = "grey")
Lp2 = ggscatter(CL_compare,"AFP","HIST1H3G",color="cohort",palette=mypal,legend="none",add = "reg.line", add.params = list(color = "blue", fill = "lightgray"),    conf.int = TRUE,cor.coef = TRUE,cor.coeff.args = list(method = "pearson", label.x = 3, label.sep = "\n")) +  geom_vline(xintercept = afp_cutoff, linetype = "dashed", color = "grey") + geom_hline(yintercept = HIST1H3G_cutoff, linetype="dashed", color = "grey") + scale_y_reverse()
Lp3 = ggscatter(CL_compare,"PIVKA_II","HIST1H3G",add = "reg.line", add.params = list(color = "blue", fill = "lightgray"),    conf.int = TRUE,cor.coef = TRUE,cor.coeff.args = list(method = "pearson", label.x = 3, label.sep = "\n"),color="cohort",palette=mypal,legend="none") +  geom_vline(xintercept = pivka_cutoff, linetype = "dashed", color = "grey") + geom_hline(yintercept = HIST1H3G_cutoff, linetype="dashed", color = "grey") + scale_y_reverse()

ggarrange(p1,p2,p3,labels=LETTERS[1:3])
