# Supplementary material for: Plasma methylated HIST1H3G as a non-invasive biomarker for diagnostic modeling of hepatocellular carcinoma
Source: Front Med (Lausanne). 2025 Apr 2;12:1571737. doi: 10.3389/fmed.2025.1571737 (PMC12000021; doi:10.3389/fmed.2025.1571737)
Supplement: Supplementary file 2 [file Data_Sheet_1.zip › R code for raw data analysis/figure 3.r]

library(ggsci)
library(ggpubr)
library(scales)
library(ggplot2)
library(dplyr)	
############################################
mypal <-pal_d3("category10", alpha = 0.7)(2)
M <- read.table("../sample.profile",head=T)
Cl<- data.frame(cohort=M$Disease,AFP=log(M$AFP),PIVKA_II=log(M$PIVKAII),HIST1H3G=M$HIST1H3G_adj,OTX1=M$OTX1_adj)
#Cl$cohort <- factor(Cl$cohort)
############################################
Cl[which(Cl$cohort=="1"),]$cohort = "HCC"
Cl[which(Cl$cohort=="2"),]$cohort = "nonHCC"
Cl[which(Cl$cohort=="3"),]$cohort = "nonHCC"
Cl[which(Cl$cohort=="4"),]$cohort = "DrugHepatitis"
Cl_compare = Cl_compare[which(Cl_compare$cohort=="HCC"|Cl_compare$cohort=="nonHCC"),]
#stat_compare_means(comparisons=list(c("G1","G2")),method = "t.test"
myC = list(c("HCC","nonHCC"))	
#
Cl_compare$cohort = factor(Cl_compare$cohort,levels=c("HCC","nonHCC"))
#
#
#
rocA = roc(cohort ~ AFP ,data=CL_compare,ci=TRUE);
total = rocA$sensitivities + rocA$specificities;rak <- which(total==max(total));afp_cutoff = rocA$thresholds[rak];
rocA = roc(cohort ~ PIVKA_II ,data=CL_compare,ci=TRUE);
total = rocA$sensitivities + rocA$specificities;rak <- which(total==max(total));pivka_cutoff = rocA$thresholds[rak];
rocA = roc(cohort ~ HIST1H3G ,data=CL_compare,ci=TRUE);
total = rocA$sensitivities + rocA$specificities;rak <- which(total==max(total));HIST1H3G_cutoff = rocA$thresholds[rak];

#LP1
cor_labels <- CL_compare %>%
  group_by(cohort) %>%
  summarise(
    cor_coef = cor(AFP, PIVKA_II, method = "pearson"),
    p_value = cor.test(AFP, PIVKA_II, method = "pearson")$p.value,
    label = paste0("R = ", round(cor_coef, 2), "\np = ", format.pval(p_value, digits = 2))
  )

#afp and pivakk 
Lp1 <- ggplot(CL_compare, aes(x = AFP, y = PIVKA_II, color = cohort)) +
  geom_point() +
  geom_smooth(method = "lm", se = TRUE, aes(fill = cohort), alpha = 0.3) +
  geom_vline(xintercept = afp_cutoff, linetype = "dashed", color = "grey") +
  geom_hline(yintercept = pivka_cutoff, linetype = "dashed", color = "grey") +
  scale_color_manual(values = mypal) +
  scale_fill_manual(values = mypal) +
  theme_minimal() +
  theme(legend.position = "none")
# Define nudge values for labels to avoid overlap
cor_labels$nudge_x <- c(-0.5, 0.5)  # Adjust based on the number of cohorts and their positions
cor_labels$nudge_y <- c(-0.5, 0.5)  # Adjust based on the number of cohorts and their positions
# Add the correlation labels to the plot
Lp1 <- Lp1 + 
  geom_text(data = cor_labels, aes(x = Inf, y = Inf, label = label, group = cohort, color = cohort), 
            hjust = 1.1, vjust = 1.1, size = 4, inherit.aes = FALSE,
            nudge_x = cor_labels$nudge_x, nudge_y = cor_labels$nudge_y)
# Print the Pearson correlation results for each cohort
for (i in 1:nrow(cor_labels)) {
  cat("\nCohort:", cor_labels$cohort[i])
  cat("\nPearson correlation coefficient (R):", cor_labels$cor_coef[i])
  cat("\np-value:", cor_labels$p_value[i], "\n")
}

#LP2
cor_labels <- CL_compare %>%
  group_by(cohort) %>%
  summarise(
    cor_coef = cor(AFP, HIST1H3G, method = "pearson"),
    p_value = cor.test(AFP, HIST1H3G, method = "pearson")$p.value,
    label = paste0("R = ", round(cor_coef, 2), "\np = ", format.pval(p_value, digits = 2))
  )

# Create the scatter plot with separate regression lines for each cohort
Lp2 <- ggplot(CL_compare, aes(x = AFP, y = HIST1H3G, color = cohort)) +
  geom_point() +
  geom_smooth(method = "lm", se = TRUE, aes(fill = cohort), alpha = 0.3) +
  geom_vline(xintercept = afp_cutoff, linetype = "dashed", color = "grey") +
  geom_hline(yintercept = HIST1H3G_cutoff, linetype = "dashed", color = "grey") +
  scale_color_manual(values = mypal) +
  scale_fill_manual(values = mypal) +
  theme(legend.position = "none")
cor_labels$nudge_x <- c(-0.5, 0.5) 
cor_labels$nudge_y <- c(-0.5, 0.5)  
Lp2 <- Lp2 + 
  geom_text(data = cor_labels, aes(x = Inf, y = Inf, label = label, group = cohort, color = cohort), 
            hjust = 1.1, vjust = 1.1, size = 4, inherit.aes = FALSE,
            nudge_x = cor_labels$nudge_x, nudge_y = cor_labels$nudge_y)
for (i in 1:nrow(cor_labels)) {
  cat("\nCohort:", cor_labels$cohort[i])
  cat("\nPearson correlation coefficient (R):", cor_labels$cor_coef[i])
  cat("\np-value:", cor_labels$p_value[i], "\n")
}

#Lp3
cor_labels <- CL_compare %>%
  group_by(cohort) %>%
  summarise(
    cor_coef = cor(PIVKA_II,HIST1H3G, method = "pearson"),
    p_value = cor.test(PIVKA_II,HIST1H3G, method = "pearson")$p.value,
    label = paste0("R = ", round(cor_coef, 2), "\np = ", format.pval(p_value, digits = 2))
  )

# Create the scatter plot with separate regression lines for each cohort
Lp3 <- ggplot(CL_compare, aes(x = PIVKA_II, y = HIST1H3G, color = cohort)) +
  geom_point() +
  geom_smooth(method = "lm", se = TRUE, aes(fill = cohort), alpha = 0.3) +
  geom_vline(xintercept = pivka_cutoff, linetype = "dashed", color = "grey") +
  geom_hline(yintercept = HIST1H3G_cutoff, linetype = "dashed", color = "grey") +
  scale_color_manual(values = mypal) +
  scale_fill_manual(values = mypal) +
  theme_minimal() +
  theme(legend.position = "none")
cor_labels$nudge_x <- c(-0.5, 0.5)  
cor_labels$nudge_y <- c(-0.5, 0.5)  
Lp3 <- Lp3 +
  geom_text(data = cor_labels, aes(x = Inf, y = Inf, label = label, group = cohort, color = cohort),
            hjust = 1.1, vjust = 1.1, size = 4, inherit.aes = FALSE,
            nudge_x = cor_labels$nudge_x, nudge_y = cor_labels$nudge_y)
for (i in 1:nrow(cor_labels)) {
  cat("\nCohort:", cor_labels$cohort[i])
  cat("\nPearson correlation coefficient (R):", cor_labels$cor_coef[i])
  cat("\np-value:", cor_labels$p_value[i], "\n")
}

ggarrange(Lp1,Lp2,Lp3,labels=LETTERS[1:3])
