# Supplementary material for: Plasma methylated HIST1H3G as a non-invasive biomarker for diagnostic modeling of hepatocellular carcinoma
Source: Front Med (Lausanne). 2025 Apr 2;12:1571737. doi: 10.3389/fmed.2025.1571737 (PMC12000021; doi:10.3389/fmed.2025.1571737)
Supplement: Supplementary file 2 [file Data_Sheet_1.zip › R code for raw data analysis/figure 5.r]

mypal <-pal_d3("category10", alpha = 0.7)(4)
M <- read.table("../../../profile/Stage2.deltaCT.profile.noNA.list.txt",head=T)
M$cohort_BCLC = paste0(M$Disease,M$BCLC_stage)
M[which(M$cohort_BCLC=="1A"),]$cohort_BCLC = "HCC_A"
M[which(M$cohort_BCLC=="1B"),]$cohort_BCLC = "HCC_BC"
M[which(M$cohort_BCLC=="1C"),]$cohort_BCLC = "HCC_BC"
M[which(M$cohort_BCLC=="2NA"),]$cohort_BCLC = "LC"
M[which(M$cohort_BCLC=="3NA"),]$cohort_BCLC = "Hepatitis"
#
#Figure2 to compare HCC and LC
CL_compare = M[which ( (M$Disease==1) | (M$Disease==2) ),]
CL_compare$cohort_BCLC = factor(CL_compare$cohort_BCLC,levels=c("LC","HCC_A","HCC_BC"))
CL = read.table("ZWW_HCC_model/optimized_model.winner.number.mean.pod.txt",head=T)
CL$cohort_BCLC = CL_compare$cohort_BCLC
CL$AFP = CL_compare$AFP
CL$PIVKA.II = CL_compare$PIVKA.II
rocA = roc(RESPONSE ~HCC.Vali.RF ,data=CL,ci=TRUE)
ci.se.obj <- ci(rocA, of="se", boot.n=500)
AUC = round(rocA$ci,digits=3)
plot(rocA,col="#86CEEB",ci=TRUE)
plot(ci.se.obj, type="shape", col="skyblue")
mtext(paste0("HIST1H3G+PIVKA_II+Age+TBIL AUC: ",AUC[2],"( 95% CI: ",AUC[1],"-",AUC[3],")"),side=1,line=-1,col="#86CEEB")
total = rocA$sensitivities + rocA$specificities;rak <- which(total==max(total))
p = ggboxplot(CL,"cohort_BCLC","HCC.Vali.RF",add="jitter",color="cohort_BCLC",palette=mypal[2:4]) +  geom_hline(yintercept=rocA$thresholds[rak],linetype=3,col="gray60",size=1) + theme(legend.position="none") + stat_compare_means(comparisons=list(c("HCC","LC")),method = "t.test",method.args = list(alternative = "less"))
#HCC cutoff
#0.48015
CL$HCC.prefict <- CL$HCC.Vali.RF>rocA$thresholds[rak]
write.table(CL,"ZWW.V3.F4.HCC.predict.prob.txt",row.names=FALSE,sep="\t",quote=FALSE)
#early HCC
CL_HCCa = CL[which ( (CL$cohort_BCLC=="HCC_A") | (CL$cohort_BCLC=="LC") ),]
CL_HCCa$cohort_BCLC = factor(CL_HCCa$cohort_BCLC,levels=c("LC","HCC_A"))
T = table(CL_HCCa$HCC.prefict,CL_HCCa$cohort_BCLC)
HCCa_sen = T[2,2]/(T[1,2]+T[2,2])
HCCa_sep = T[1,1]/(T[1,1]+T[2,1])
HCCa_PPC = T[2,2]/(T[2,1]+T[2,2])
HCCa_NPV = T[1,1]/(T[1,1]+T[1,2])
#late HCC
CL_HCCbc = CL[which ( (CL$cohort_BCLC=="HCC_BC") | (CL$cohort_BCLC=="LC") ),]
CL_HCCbc$cohort_BCLC = factor(CL_HCCbc$cohort_BCLC,levels=c("LC","HCC_BC"))
T = table(CL_HCCbc$HCC.prefict,CL_HCCbc$cohort_BCLC)
HCCbc_sen = T[2,2]/(T[1,2]+T[2,2])
HCCbc_sep = T[1,1]/(T[1,1]+T[2,1])
HCCbc_PPV = T[2,2]/(T[2,1]+T[2,2])
HCCbc_NPV = T[1,1]/(T[1,1]+T[1,2])
#Figure5
CL$logAFP = log(CL$AFP)
CL$logPIVKA.II = log(CL$PIVKA.II)
p1 = ggscatter(CL,"logAFP","HCC.Vali.RF",color="cohort_BCLC",palette=mypal[2:4],legend="none") + geom_hline(yintercept =rocA$thresholds[rak], linetype="dashed", color = "grey") + geom_vline(xintercept =log(20), linetype="dashed", color = "grey")
p2 = ggscatter(CL,"logPIVKA.II","HCC.Vali.RF",color="cohort_BCLC",palette=mypal[2:4],legend="none") + geom_hline(yintercept =rocA$thresholds[rak], linetype="dashed", color = "grey") + geom_vline(xintercept =log(40), linetype="dashed", color = "grey")
ggarrage(p1,p2,labels=LETTERS[1:2],legend="bottom")
