# Supplementary material for: Plasma methylated HIST1H3G as a non-invasive biomarker for diagnostic modeling of hepatocellular carcinoma
Source: Front Med (Lausanne). 2025 Apr 2;12:1571737. doi: 10.3389/fmed.2025.1571737 (PMC12000021; doi:10.3389/fmed.2025.1571737)
Supplement: Supplementary file 2 [file Data_Sheet_1.zip › R code for raw data analysis/figure 6.r]

#
library(ggsci)
library(ggpubr)
library(scales)
############################################
mypal <-pal_d3("category10", alpha = 0.7)(4)
Cl <- read.table("../../../profile/Stage2.deltaCT.profile.noNA.list.txt",head=T)
Cl[which(Cl$Disease=="1"),]$Disease = "HCC"
Cl[which(Cl$Disease=="2"),]$Disease = "LC"
Cl[which(Cl$Disease=="3"),]$Disease = "Hepatitis"
CL_compare = Cl[which (Cl$Disease=="HCC"|Cl$Disease=="LC"),]
#f5
POD = read.table("../F4_models/ZWW_HCC_model/optimized_model.winner.number.mean.pod.txt",head=T)
CL_compare$HCC.predict = POD$HCC.Vali.RF
CL_compare_outcome = CL_compare[which(!is.na(CL_compare$Outcome)),]
CL_compare_outcome$logPIVKA_II = log(CL_compare_outcome$PIVKA.II)
CL_compare_outcome$logAFP = log(CL_compare_outcome$AFP)
CL_outCome = CL_compare_outcome[,c(1,25,5:24,30:31,33:34)]
write.table(CL_outCome,"CL.death.profile.txt",sep="\t",quote=FALSE,row.names=FALSE)
write.table(colnames(CL_outCome),"CL.death.feature.txt",sep="\t",quote=FALSE,row.names=FALSE)

#F1
#IM <- read.table("ZWW_HCC_model/00_importance/main.mean.importance",head=TRUE)
IM <- read.table("ZWW_HCC_Death_model/00_importance/main.mean.importance",head=TRUE)
ggbarplot(IM,"feature","MeanDecreaseGini",fill="Model",color="white",sort.val = "asc" ,palette=c("grey","grey50"),sort.by.groups=FALSE,rotate = TRUE,legend="right")
#F2
CL = read.table("ZWW_HCC_Death_model/optimized_model.winner.number.mean.pod.txt",head=T)
rocA = roc(RESPONSE ~ X2.Vali.RF ,data=CL,ci=TRUE)
ci.se.obj <- ci(rocA, of="se", boot.n=500)
AUC = round(rocA$ci,digits=3)
plot(rocA,col="#86CEEB",ci=TRUE)
plot(ci.se.obj, type="shape", col="skyblue")
mtext(paste0("Alb+HIST1H3G+Ammonia AUC: ",AUC[2],"( 95% CI: ",AUC[1],"-",AUC[3],")"),side=1,line=-1,col="#86CEEB")
##
total = rocA$sensitivities + rocA$specificities;rak <- which(total==max(total))
p = ggboxplot(CL,"RESPONSE","X2.Vali.RF",add="jitter",color="RESPONSE",palette=mypal[1:2]) +  geom_hline(yintercept=rocA$thresholds[rak],linetype=3,col="gray60",size=1) + theme(legend.position="none") + stat_compare_means(comparisons=list(c("1","2")),method = "wilcox.test")
#> rocA$sensitivities[rak]
#[1] 0.7021277
#> rocA$specificities[rak]
#[1] 0.9130435
#> rocA$thresholds[rak]
#[1] 0.74175
