# Supplementary material for: Plasma methylated HIST1H3G as a non-invasive biomarker for diagnostic modeling of hepatocellular carcinoma
Source: Front Med (Lausanne). 2025 Apr 2;12:1571737. doi: 10.3389/fmed.2025.1571737 (PMC12000021; doi:10.3389/fmed.2025.1571737)
Supplement: Supplementary file 2 [file Data_Sheet_1.zip › R code for raw data analysis/figure7.r]

p1 = ggpaired(M,x="Operation",y="AFP",facet.by="outcome",ylab="logAFP") + stat_compare_means(paired=TRUE,method.args=list(alternative="less"))
p2 = ggpaired(M,x="Operation",y="PIVKA.II",facet.by="outcome",ylab="logPIVKA_II") + stat_compare_means(paired=TRUE,method.args=list(alternative="less"))
p3 = ggpaired(M,x="Operation",y="dHIST1H3G",facet.by="outcome") +  scale_y_reverse() + stat_compare_means(paired=TRUE,method.args=list(alternative="greater"))
p4 = ggpaired(M,x="Operation",y="ALB",facet.by="outcome",ylab="ALB") + stat_compare_means(paired=TRUE,method.args=list(alternative="less"))
p5 = ggpaired(M,x="Operation",y="HB",facet.by="outcome",ylab="HB") + stat_compare_means(paired=TRUE,method.args=list(alternative="less"))
