# Supplementary material for: Plasma methylated HIST1H3G as a non-invasive biomarker for diagnostic modeling of hepatocellular carcinoma
Source: Front Med (Lausanne). 2025 Apr 2;12:1571737. doi: 10.3389/fmed.2025.1571737 (PMC12000021; doi:10.3389/fmed.2025.1571737)
Supplement: Supplementary file 2 [file Data_Sheet_1.zip › R code for raw data analysis/supplementary figure1.r]

library(ggsci)
library(ggpubr)
library(scales)
############################################
mypal <-pal_d3("category10", alpha = 0.7)(5)
M <- read.table("../../../profile/Stage2.deltaCT.profile.noNA.list.txt",head=T)
Cl<- data.frame(cohort=M$Disease,AFP=log(M$AFP),PIVKA_II=log(M$PIVKA.II),HIST1H3G=M$dHIST1H3G,OTX1=M$dOTX1,BCLC=M$BCLC_stage)
############################################
Cl$cohort_BCLC = paste0(M$Disease,M$BCLC_stage)
Cl[which(Cl$cohort_BCLC=="1A"),]$cohort_BCLC = "HCC_A"
Cl[which(Cl$cohort_BCLC=="1B"),]$cohort_BCLC = "HCC_B"
Cl[which(Cl$cohort_BCLC=="1C"),]$cohort_BCLC = "HCC_C"
Cl[which(Cl$cohort_BCLC=="2NA"),]$cohort_BCLC = "LC"
Cl[which(Cl$cohort_BCLC=="3NA"),]$cohort_BCLC = "Hepatitis"
Cl$cohort_BCLC = factor(Cl$cohort_BCLC,levels=c("Hepatitis","LC","HCC_A","HCC_B","HCC_C"))
# S Figure 1
myC = list(c("Hepatitis","LC"),c("Hepatitis","HCC_A"),c("Hepatitis","HCC_B"),c("Hepatitis","HCC_C"),c("LC","HCC_A"),c("LC","HCC_B"),c("LC","HCC_C"),c("HCC_A","HCC_B"),c("HCC_A","HCC_C"),c("HCC_B","HCC_C"))
p1= ggboxplot(Cl,"cohort_BCLC","AFP",color="cohort_BCLC",palette=mypal,legend="none",add="jitter",xlab="",ylab="log(AFP)",outlier.shape = NA)  +stat_compare_means(comparisons=myC,method = "t.test",size=2,method.args = list(alternative = "less")) +  theme(axis.text.x=element_text(size=7,angle=45))
p2= ggboxplot(Cl,"cohort_BCLC","PIVKA_II",color="cohort_BCLC",palette=mypal,legend="none",add="jitter",xlab="",ylab="log(AFP)",outlier.shape = NA)  +stat_compare_means(comparisons=myC,method = "t.test",size=2,method.args = list(alternative = "less")) +  theme(axis.text.x=element_text(size=7,angle=45))
p3= ggboxplot(Cl,"cohort_BCLC","HIST1H3G",color="cohort_BCLC",palette=mypal,legend="none",add="jitter",xlab="",ylab="HIST1H3G",outlier.shape = NA)  +stat_compare_means(comparisons=myC,method = "t.test",size=2,method.args = list(alternative = "less")) +  theme(axis.text.x=element_text(size=7,angle=45)) + scale_y_reverse()
p4= ggboxplot(Cl,"cohort_BCLC","OTX1",color="cohort_BCLC",palette=mypal,legend="none",add="jitter",xlab="",ylab="OTX1",outlier.shape = NA)  +stat_compare_means(comparisons=myC,method = "t.test",size=2,method.args = list(alternative = "less")) +  theme(axis.text.x=element_text(size=7,angle=45)) + scale_y_reverse()
ggarrange(p1,p2,p3,p4,labels=LETTERS[1:4])
