# Supplementary material for: Plasma methylated HIST1H3G as a non-invasive biomarker for diagnostic modeling of hepatocellular carcinoma
Source: Front Med (Lausanne). 2025 Apr 2;12:1571737. doi: 10.3389/fmed.2025.1571737 (PMC12000021; doi:10.3389/fmed.2025.1571737)
Supplement: Supplementary file 2 [file Data_Sheet_1.zip › raw data.xlsx]

## Sheet: data
Number	Disease	PIVKA-II	AFP	Age	Gender	Etiology	ALT	AST	TBIL	TP	Alb	Hb	PLT	NLR	Prothrombin time	Ammonia	Child-Pugh score	BCLC stage	Cirrhosis	Tumor NO.	Tumor size	Distant metastasis	VI	Outcome	Survival time(months)	HIST1H3G	OTX1	ROX(Internal reference gene)
18	1	75000	73488	54	1	1	18	41	19.6	76.7	39.5	171	172	2	12.1	43.3	A	A	1	2	2	2	2	2		35.09	39.41	32.96
25	1	3073	287.4	58	2	1	13	18	8.82	64.5	41.1	125	106	2.29825	12.1	38.2	A	A	1	2	1	2	1	2		36.85	36.7	32
40	1	11	109	67	2	2	14	24	10.3	68.5	42.1	128	78	1.68235	12	30.8	A	A	1	2	2	2	1	2		50	40.74	31.41
64	1	47946	4502	41	1	1	226	132	43.7	66.4	38.9	128	108	5.61224	12.1	44	A	A	1	1	2	2	1	2		33.26	34.4	31.18
66	1	3366	3.9	59	1	1	16	31	26.67	62.5	39	130	53	1.32	13.5	60.7	A	A	1	1	2	2	1	1	3	36.85	37.73	32.13
79	1	75000	2.4	52	1	1	86	190	19	84.9	31.8	151	388	5.20773	11.3	64.4	A	A	1	1	2	2	2	1	3	34.46	35.63	32.52
82	1	975	4.6	60	1	1	12	54	33.21	64.3	25.9	108	78	1.32847	17.1	145.4	B	A	1	1	2	2	2	1	2	50	42.37	31.47
91	1	56	10.9	53	1	1	18	13	7.22	69.6	45.1	148	118	3.12037	11.2	17.8	A	A	1	1	2	2	2	2		40.33	43.24	30.67
93	1	246	1.6	56	2	1	31	47	7.32	63.7	38.6	122	226	0.782918	11.4	58.9	A	A	1	1	2	2	2	2		42.25	39.07	31.55
95	1	1013	19.1	60	1	3	16	17	3.19	70.9	42	133	328	1.86784	11.5	42.5	A	A	1	1	1	2	2	2		35.4	36.18	30.34
96	1	5363	2514	53	1	2	20	28	12.81	77.1	48.4	161	152	2.22222	11.8	37	A	A	1	1	1	2	2	2		36.22	36.77	30.28
97	1	16	9.7	61	1	1	32	24	8.55	67.5	43.6	154	96	1.54787	12	29.8	A	A	1	1	2	2	2	2		41.44	38.19	29.86
98	1	274	73	57	1	1	22	26	4.8	66.4	43.9	143	139	2.18634	12.2	54.3	A	A	1	1	1	2	2	2		39.45	37.35	30.46
99	1	212	22.74	41	1	1	32	34	10.6	62.5	38.8	154	140	2.09948	12.3	35.3	A	A	1	1	2	2	2	2		50	43.93	30.56
100	1	374	31.3	52	1	1	14	17	7.6	76.9	46.1	134	125	2.31677	12.4	38	A	A	1	1	2	2	2	2		35.59	35.74	29.97
101	1	5535	206.5	50	1	1	25	21	7.4	63	40.9	136	147	3.14615	12.4	14	A	A	1	1	1	2	2	2		38	35.2	30.33
103	1	22	3.9	68	1	3	38	39	11.08	71.3	37.2	133	98	1.67683	12.5	17.5	A	A	1	1	2	2	2	2		50	40.05	30.54
104	1	67937	673.7	41	1	3	20	25	11.87	71.7	40.6	144	194	2.08609	12.6	13.2	A	A	1	1	2	2	2	2		40.48	34.34	31.42
105	1	15	2.4	55	2	1	27	33	18.3	64.2	41.6	125	101	0.594118	12.6	32.6	A	A	1	1	2	2	2	2		38.2	41.09	30.16
111	1	14	4.7	61	2	3	33	39	9.34	57.4	36.2	102	243	7.43548	13.6	72.3	A	A	1	1	2	2	2	2		50	50	30.27
115	1	332	1674.8	59	1	1	36	39	19.21	61.8	41.4	144	58	5.4	14.3	12.3	A	A	1	1	2	2	2	2		35.11	34.62	30.14
122	1	97	20.7	80	1	1	10	36	17.75	60.2	32	114	71	2.10465	22.4	71.3	B	A	1	1	2	2	2	1	4	38.14	50	30.8
123	1	18	2.3	57	2	1	35	33	12.3	70.2	44.8	96	164	3.48322	11.3	25	A	A	2	1	1	2	2	2		37.26	37.87	30.27
125	1	79.89	3.2	62	2	2	56	47	7.06	63.5	40.6	117	100	2.30822	12	23.5	A	A	2	1	2	2	2	2		41.07	50	30.07
83	1	12	2.05	67	1	1	117	114	12.2	53.2	34.2	98	85	7.34722	13.9	23.8	B	B	1	1	2	2	2	2		34.44	35.25	32.52
3	1	168	19.3	53	1	1	41	33	16.11	65.6	42.1	156	112	5.60684	12.3	38.1	A	B	1	2	1	2	1	2		35.89	34.41	32.55
11	1	56	22	56	1	1	30	58	20.49	68.9	32.6	118	230	4.11111	14.4	88.7	A	B	1	1	2	2	1	1	3	26.34	26.38	33.22
15	1	33	21.9	56	1	1	30	27	8.62	68.3	40.3	160	151	2.07194	12.1	49.1	A	B	1	1	2	2	2	2		37.11	36.46	31.37
27	1	460	1	53	1	1	8	28	12	48.3	24.1	88	219	11.3095	13.3	37.2	A	B	1	1	2	2	2	1	4	32.03	33	31.51
28	1	75000	595800	66	1	1	41	249	61.6	66.2	24.8	123	191	2.87705	16.1	57	B	B	1	1	2	2	2	1	2	31.52	30.78	33.22
29	1	17	574.3	54	2	1	19	22	14.1	57.9	33	110	79	5.09091	14.3	78.6	A	B	1	2	1	2	1	2		42.82	50	32.17
36	1	75000	160400	67	1	1	10	29	20	50.4	24.8	112	186	5.76667	12.6	36.1	A	B	1	1	2	2	2	1	5	32.97	33.2	32.28
52	1	9132	51306	55	1	1	39	65	14.1	66.5	39.4	125	123	3.3587	12.1	68.7	A	B	1	1	2	2	1	1	3	32.85	33.73	31.19
59	1	33	533	51	1	1	151	120	54.02	55.8	32.4	120	133	1.69032	14.6	61.4	A	B	1	1	2	2	1	2		38.75	40.01	33.15
71	1	34355	8.72	49	1	1	22	97	53.5	66.4	28.5	132	93	2.23077	15.8	64	B	B	1	1	2	2	2	1	4	31.23	31.74	31.37
72	1	70	497.1	73	1	1	91	130	49.2	54.6	30.9	128.3	50	5.68889	14.3	76.4	B	B	1	1	2	2	2	1	4	32.49	33.94	32.18
74	1	24262	2689	45	1	1	157	144	200.22	55.8	33.7	81	45	2.46552	16.2	42.7	B	B	1	1	2	2	1	1	3	32.92	33.71	31.65
92	1	6587	136.9	69	1	2	17	20	7.43	68.8	37.2	108	90	1.96364	11.4	38.4	A	B	1	2	1	2	2	2		35.28	35.84	31.57
94	1	18	5.7	65	1	1	128	101	8.55	63.4	39.9	133	217	1.55708	11.5	31.6	A	B	1	2	1	2	2	2		41.27	37.14	30.72
110	1	13	31.98	60	1	1	28	29	18.6	71.1	42.3	115	36	2.41667	13.5	85.6	A	B	1	2	2	2	2	1	12	40.5	38.28	29.9
117	1	47	21	53	1	1	11	39	11.75	65.1	36.8	145	71	1.4955	14.8	54.8	A	B	1	2	2	2	2	2		35.43	34.37	30.38
118	1	785	172.2	49	1	1	8	34	15.11	59.1	32.4	105	92	2.22892	15.5	40.5	B	B	1	2	2	2	1	1	5	34.91	34.39	30.91
32	1	142	1.43	49	2	1	12	16	23.6	52.9	31.6	93	79	21.4	14.5	45.3	A	C	1	1	2	2	2	1	8	37.46	35.35	32.32
84	1	76	2.7	63	1	1	23	32	36.91	60.4	36.6	135	80	2.14	11.7	34.7	A	C	1	2	2	2	2	2		37.69	50	31.68
121	1	1093	1362.7	38	1	1	16	46	35.1	54.2	28	112	130	1.19697	16.5	10.5	B	C	1	1	2	2	1	2		36.14	36.34	30.05
4	1	1964	677.8	63	1	1	22	53	18.36	61	35.8	131	86	8.84	12.7	72.5	A	C	1	2	1	1	1	1	4	38.29	39.83	32.34
20	1	51318	1843	40	1	1	39	144	7.25	65.2	36.9	164	154	1.81034	17	30.1	A	C	1	2	1	1	1	1	1	37.24	50	31.56
22	1	142	128096	43	1	1	46	70	9.78	67.3	38	148	105	1.05882	13	53.5	A	C	1	2	1	1	1	1	4	38.19	38.54	31.47
38	1	1486	0.9	53	1	1	27	27	8.8	64.9	30.4	76	63	3.26667	12.4	55.1	A	C	1	1	2	1	1	1	4	35.26	34.65	32.02
41	1	75000	646300	48	1	1	101	138	14.38	71.5	38.5	124	189	2.69892	13.8	34.5	B	C	1	2	1	1	1	1	2	31.31	31.68	31.67
45	1	5194	3878.4	42	1	1	22	69	14.34	60	34	145	119	1.51835	11.3	79.7	A	C	1	1	2	1	1	1	6	35.08	34.74	32.36
48	1	1993	81.4	69	2	1	19	62	14.11	63.8	34.2	109	111	2.03361	13.4	61.9	A	C	1	1	2	1	1	1	3	36.73	38.78	32.57
49	1	16	1565.8	55	2	1	85	104	85.8	62.1	31.1	116	109	2.14184	15.5	55.4	A	C	1	2	1	2	1	2		38.24	38.03	32.35
51	1	6985	8.5	67	2	1	37	114	493.7	59.9	27.7	112	81	9.09756	15.4	40.8	A	C	1	1	2	1	1	1	4	39.95	38.36	32.41
62	1	28	8.6	52	2	1	22	28	9.16	67.9	45.5	134	119	1.30928	11.6	32.5	A	C	1	1	2	1	1	2		36.54	38.34	32.65
63	1	18990	12.6	53	1	1	136	401	38.7	63.3	35.6	141.6	177	8.62376	14.9	60.1	A	C	1	2	1	1	1	1	7	35.73	36.81	31.74
90	1	16011	6.3	45	1	1	63	111	12.98	59.7	32.5	122	187	3.24719	10.2	12.5	A	C	1	2	1	1	1	1	3	32.59	34.48	31.16
102	1	75000	141186	61	2	1	20	136	43.71	61.9	32.8	120	245	2.45109	12.5	47.7	B	C	1	2	1	2	1	1	12	30.93	31.54	30.28
106	1	430	24840	79	2	1	16	25	13.4	67.8	38	146	139	3.77778	12.8	31.6	A	C	1	2	1	2	2	2		31.74	31.36	30.07
107	1	25	21.7	57	1	1	15	18	7.2	56.7	27.4	107	107	9.83077	13.2	30.1	B	C	1	1	1	1	1	2		35.49	34.55	31.01
108	1	75000	9.4	54	1	1	69	165	20	64.7	28.5	131	123	5.26923	13.3	67.7	B	C	1	2	1	1	1	1	3	34.33	34.15	31.63
109	1	28881	2808.2	53	1	1	148	157	17.14	72.6	35.7	132	63	2.02632	13.4	62.6	A	C	1	1	1	2	1	2		32.64	33.05	30.76
112	1	5497	5	54	1	3	62	72	124.4	55.4	31.2	122	100	2.04188	13.7	50	B	C	1	2	1	1	1	1	1	37.13	50	31.4
113	1	7111	80000	50	1	1	41	69	29.33	59.9	37.4	137	190	3.87234	13.7	115	A	C	1	2	1	1	1	2		31.48	31.86	31.08
114	1	4517	22.7	46	1	1	39	66	23.43	60.5	39.3	116	34	1.87037	14.3	126	A	C	1	2	1	1	1	1	7	33.07	33.41	31.2
116	1	4967	2281.41	43	1	1	20	61	23.9	80.3	39.1	135	156	4.2243	14.7	16.8	A	C	1	2	1	2	1	2		32.32	32.37	30.38
119	1	7906.35	40.2	41	1	1	9	45	39.46	61.5	26.2	143	99	4.0098	15.7	82.6	B	C	1	2	1	1	1	1	9	34.24	33.62	30.45
120	1	75000	432.63	49	1	1	56	234	37.5	72.6	31.2	123	114	4.15888	16.1	44.3	B	C	1	2	1	1	1	1	1	31.3	31.38	29.96
124	1	15	3.1	79	1	3	43	24	4.3	58.4	30.6	107	279	4.16892	11.8	23.8	A	C	2	2	1	2	2	2		50	40.72	30.8
126	1	9	2.3	73	2	3	7	17	7.3	63.1	35.3	121	384	4.07463	12.3	47.6	A	C	2	2	1	1	1	1	2	33.22	33.14	30.05
1	2	9	654	64	1	1	38	68	151.78	53.2	27.7	97	88	0.896341	17.7	30.2	B		1							50	50	32.27
2	2	142	119.3	49	1	1	69	118	129.42	62.4	33.9	124	17	1.5119	16.1	50.9	B		1							50	50	32.08
5	2	12	2.8	56	1	1	27	30	28.06	56	31.2	111	35	8.51351	13	55.4	A		1							50	50	32.25
6	2	26	95.5	44	1	1	57	82	596.59	55.4	35.9	62	57	8.3986	16.4	57.5	B		1							38.58	38.59	31.31
7	2	5	1.7	66	2	1	7	18	29.16	58	29.6	73	23	4.38462	19.2	36.6	A		1							50	50	32.23
8	2	14	4.52	43	2	2	104	94	7.73	64.1	40.2	123	101	1.30263	11.2	28.4	A		1							40.53	50	32.13
9	2	47	2.4	55	1	1	25	28	31	67.6	31.7	121	95	10.2653	14.6	35.7	A		1							38.33	50	31.71
10	2	11	73.9	48	1	1	27	34	55.19	63.2	29.2	106	53	3.37	17	18.2	B		1							50	50	33.24
12	3	12	5.4	42	2	3	246	115	10.22	57.7	39.3	101	157	1.38258	12.6	45			2							40.58	38.17	31.46
13	2	31	3.9	52	1	1	35	46	9.97	69.4	33	69	212	0.863636	13.6	32.8	A		1							42.59	50	31.25
14	2	11	4.09	47	2	1	17	20	13.78	65.3	40.5	91	112	3.81633	14.5	26.1	A		1							50	50	31.28
16	2	57	5.5	24	1	1	66	39	7.13	67.3	45.3	156	293	0.827848	9.7	37.6	A		1							44.34	38.5	31.57
17	3	31	13.6	35	1	1	826	402	77.38	62.4	37.9	149	131	1.2807	11.5	49			2							50	50	31.78
19	2	17	0.91	59	1	1	32	29	14.8	73.6	43.1	146	112	4.66/1.23	12.1	44.8	A		1							44.05	36.89	31.64
21	2	9	4.5	56	1	1	25	37	18.76	50.3	30	90	26	1.81481	18.1	36.4	B		1							36.13	37.88	31.47
23	2	7	1.9	51	1	3	28	42	151.79	57.4	29.3	90	36	1.39873	37.1	75.2	C		1							40.6	39.2	33.38
24	2	39	7.4	34	1	1	32	40	43.48	56.9	30.7	124	104	0.724324	19.4	113.8	B		1							39.37	41.89	30.99
26	2	19	4.42	64	2	1	12	48	90.36	66.3	28.5	120	128	1.91304	18.7	36.5	B		1							42.87	50	31.81
30	2	27	57.1	33	1	1	35	44	63.1	52.7	27.4	99.3	104	1.31061	22.2	30.8	C		1							44.21	50	31.19
31	3	56	61.8	55	2	3	106	188	283.69	55.4	38.8	130	233	1.85864	12.7	39.8			2							50	41.34	32.8
33	2	71	14.7	59	2	1	478	899	334.9	55	31.2	111	167	1.9	11.5	38	B		1							38.45	50	31.73
34	3	79	5677.9	35	1	1	682	337	114.69	59.7	32.7	144	139	1.37799	16	67.1			2							41.92	40.03	32.29
35	2	41	19.1	59	1	1	15	45	105.9	66.1	38.9	112.4	93	1.4218	20.2	47.6	C		1							42.33	50	31.84
37	2	20	6.5	58	1	1	145	154	29.14	74	41.6	122	106	1.42775	12.6	58.1	A		1							50	50	32.09
39	3	383.6	4.8	64	2	3	21	51	437.38	53	33.2	112	116	2.51282	11.9	16.3			2							40.7	40.16	31.62
42	2	20	7	54	2	1	18	21	11	62	42.8	135	116	1.78667	11.6	39.7	A		1							41.86	50	31.03
43	2	13	2.6	56	1	1	40	39	16.8	64	34.4	130	116	0.955752	11.8	128.8	A		1							44.02	41.39	31.69
44	3	17	1.21	66	2	3	22	20	7.3	65.1	36.2	112	136	1.83851	11.2	41.4			2							31.1	31.55	27.14
46	3	279	5329	29	2	3	60	126	389.4	56.9	25.9	116	98	4.60563	49.2	105.4			2							42.05	50	32.38
47	2	18	4.7	47	1	1	34	24	12.34	64.2	44.4	132	53	1.45902	13.3	46.4	A		1							43.14	37.52	30.12
50	2	17	6.6	40	1	1	9	35	28.89	48.4	30.5	120	54	0.990566	14.8	41.6	A		1							42.66	50	31.93
53	2	25	3.4	30	1	1	57	184	226.9	71.4	28.7	104	151	6.11207	21	52.1	C		1							41.34	38.36	31.22
54	2	62	602.2	35	1	1	111	101	233.43	59	30.4	121	191	2.28649	14.5	44.4	B		1							38.86	34.58	30.95
55	2	7	2.4	62	1	2	15	23	20.1	59.5	32.8	126	50	3.7027	14.6	39.2	B		1							42.82	50	31.88
56	2	23	7.2	34	1	1	66	153	87.5	65.4	30.9	112	39	1.94203	15.7	67.2	B		1							38.48	50	31.72
57	3	19	2.5	52	2	3	307	182	38.2	67.7	41.1	122	218	2.69/1.12	10	47.4			2							39.02	50	31.52
58	2	8	3.2	53	1	1	16	31	45.98	48.9	31.1	98	49	1.95312	14.4	55.9	B		1							50	50	31.26
60	2	18	5.2	29	1	1	7	23	10.69	60	42.4	149	74	2.16/1.48	12.8	45	A		1							50	41.34	31.34
61	2	17	3.7	55	1	3	40	61	44.82	53.2	27.2	123	32	1.80263	19.4	84.5	B		1							42.29	41.12	31.62
65	2	21	70.7	58	1	1	13	18	9.63	54.4	31.3	68	113	0.678161	14.7	31	B		1							50	38.79	30.59
67	2	7	2.12	74	1	3	20	69	35.58	65.4	33.7	114	151	3.07595	12.7	60.3	A		1							38.47	50	32.33
68	2	23	4.8	40	1	1	30	85	23.6	48.1	27.6	104	190	3.16667	12.2	66.4	A		1							41.43	37.19	30.84
69	2	18	5.1	51	2	1	19	28	14.2	71.8	41.6	122	50	1.0102	12.4	43.5	A		1							43.72	50	31.57
70	2	23	1.34	51	1	3	52	60	35.4	59.8	33.4	122	50	2.55319	15	37	B		1							41.44	40.96	31.65
73	3	19	4	64	1	1	235	193	18.43	56	34.5	123	133	1.25773	13.8	40.4			2							37.58	37.95	32.71
75	3	12	26.06	54	2	1	132	162	17.6	71	37.6	139	155	0.893004	12	55.4			2							38.89	50	31.23
76	2	16	4.35	51	1	1	72	34	13.6	61.5	41.7	137	160	1.79426	10.5	46.4	A		1							39.52	42.08	30.51
77	3	19	3.28	57	2	2	18	21	11.1	66.9	42.3	115	115	1.72881	9.7	41.9			2							42.91	50	31.45
78	2	20	125.2	75	1	1	185	219	344.07	52.8	32.1	127	101	10.4462	27.1	123.7	C		1							40.83	40.6	32.33
80	2	15	2.7	71	1	3	20	36	24.2	66.9	40.7	123	32	7.88571	13.2	65.2	A		1							50	50	31.44
81	3	14.9	3.17	50	2	3	81	29	11.95	61.5	41.3	123	192	0.0842349	10.8	57			2							44.48	50	31.33
85	3	19	2.1	32	1	1	40	22	18.1	69.6	40.3	128	179	1.15508	11.4	66.7			2							41.03	38.42	31.41
86	3	57	11.9	54	1	3	1557	626	165.77	63.7	37.8	135	223	1.87069	11.2	78.8			2							40.05	37.62	32.2
87	2	43	3.34	58	1	1	17	36	24.22	58.3	29.3	103	45	2.95775	14.8	14.3	B		1							50	50	32.36
88	3	43	764.4	35	1	1	83	277	21.59	67.5	32.6	138	81	0.688679	13.6	53			2							50	50	31.74
89	3	3.99	0.91	46	2	3	29	20	142.6	52.4	33.8	125	265	1.95376	9.4	48.1			2							50	40.42	31.45
127	2	43	3.5	65	2	3	68	77	20.79	69.4	34.2	110	142	2.21053	10.3	25.6	A		1							38.03	40.35	30.43
128	2	21	2.1	37	1	1	95	44	7.65	63.5	40.6	176	150	0.892857	11.3	45.7	A		1							39.13	40.62	30.63
129	2	35.4	3.64	59	1	3	27	46	16.92	61	32.3	110	80	1.91096	11.3	62.9	B		1							42.03	38.1	30.85
130	2	16	4.7	57	1	1	20	20	25.7	65.1	41.3	148	124	2.07634	11.8	42.5	A		1							38.8	39.5	30.81
131	2	9	4.42	41	1	3	10	47	6.8	70.1	39.7	129	61	2.07407	12.4	42.1	A		1							41.47	50	30.11
132	2	17	3.5	59	1	1	27	26	31.9	63.1	43.1	126	104	1.23288	12.6	57.4	A		1							50	41.06	30.2
133	2	17	55.1	60	1	3	111	437	169.5	51.7	33.7	125	169	1.62393	12.7	59.7	B		1							43.61	40.4	30.29
134	2	174.4	9.8	56	1	1	25	36	9.86	57.2	34.1	128	26	1.08772	12.7	15.2	A		1							50	37.26	30.15
135	2	16	5	33	1	1	123	148	13.65	57.4	40	145	142	1.19512	13.3	42.1	A		1							38.24	39.35	30.3
136	2	16	2.8	53	1	3	37	36	11.95	64.8	41.9	123	51	2.23077	13.3	70	A		1							39.99	37.83	30.24
137	2	3344	7.72	53	2	3	58	89	181	56.1	35.8	90	312	2.77885	13.3	77	B		1							41.86	39.87	30.12
138	2	29	7.4	42	1	1	74	61	12.85	67	39.4	140	60	0.947368	13.6	40.1	C		1							39.76	50	30.28
139	2	18	78.2	31	1	1	18	35	12.41	68.4	40.4	84	360	0.965909	13.6	44.6	A		1							42.14	36.53	29.75
140	2	79	23.27	70	1	1	797	669	86.9	56.5	29.2	123	96	1.09357	13.7	57.2	C		1							40.3	50	30.94
141	2	15	1.69	57	1	1	39	57	35.9	70.5	30.7	111	124	0.669856	13.8	65	B		1							39.96	42.21	30.68
142	2	9	2.6	57	1	1	23	23	19.84	62.1	34	103	60	1.3	14	39.6	B		1							50	50	30.44
143	2	17	1.6	45	1	1	15	19	18.7	74.8	49.2	151	137	5.45588	14.1	28.7	A		1							50	37.68	29.73
144	2	17	2.58	53	2	3	63	105	90.16	69.2	26.2	66	85	2.61404	14.1	30.9	C		1							39.96	50	31.2
145	2	120	1.5	45	1	2	18	25	42.3	68	43.9	144	31	1.56522	14.3	14	A		1							41.84	50	30.24
146	2	68	15.1	60	2	1	15	25	10.34	67.2	38.4	108	37	1.79121	14.7	11.4	A		1							41.27	50	30.09
147	2	15	6.1	53	1	1	15	39	24.49	64.6	34.2	124	111	1.16049	15.1	33.2	B		1							50	50	29.45
148	2	12	8.8	53	1	2	16	28	10.13	58.6	29.1	105	72	2.68932	15.6	32.1	B		1							43.34	50	30.23
149	2	14	18.8	60	1	2	20	42	34.8	65.4	28.4	105	49	3.41176	15.6	80.1	B		1							42.56	50	30.19
150	2	22	23.2	48	1	1	188	379	25.97	67.8	37.4	153	175	0.929104	15.8	13.2	A		1							39.81	50	30
151	2	59	22.6	78	2	1	41	138	39.8	59	32.6	93	154	2.3125	16.3	38.2	B		1							50	50	30.11
152	2	7	1.2	54	1	1	13	26	22.62	66.4	32.8	103	69	3.28	16.5	33.8	C		1							43.22	41.52	29.72
153	2	11	4.4	29	1	1	31	32	29	61	30.7	125	39	1.60784	16.6	114	A		1							39.67	37.8	29.81
154	2	25	201.5	33	1	1	17	24	40.58	64.4	36.1	120	54	1.64634	16.6	14.5	A		1							42.5	37.4	27.4
155	2	13	50.5	54	2	1	21	76	130.71	64	32.8	106	68	1.80519	17.5	17.5	C		1							50	50	30.92
156	2	170	5.2	34	1	3	24	203	328.4	63	25	92	77	3.94286	18.4	69.8	C		1							42.68	50	31.06
157	2	35	3.9	45	2	3	42	46	33.87	53.8	24.7	70	31	0.578125	18.5	40.1	C		1							50	37.86	30.19
158	2	10	2	36	1	1	34	35	24.53	43.9	20.2	84	35	4	19.2	56.6	C		1							50	50	31.62
159	2	8	1.8	57	2	1	27	31	17.24	74	39.1	97	61	6.25	19.2	16.3	A		1							43.1	50	30.35
160	2	21	7.7	50	1	1	34	76	141.25	68.4	33.5	93	123	2.86486	20.6	41.9	B		1							50	40.21	30.46
161	2	11	45.2	39	1	3	37	84	125.17	68.1	24.8	89	123	5.00562	20.9	49.8	C		1							50	50	30.52
162	2	12	47	67	2	1	56	36	113.5	68	41.3	84	64	6.52941	23.2	21.4	C		1							50	40.64	30.68
163	2	17	40.1	32	1	1	17	46	120.4	61.3	29.9	92	40	0.791045	24.8	53.5	B		1							50	37.77	30.07
164	2	19	7.1	49	2	2	16	26	7.78	73.6	39	128	111	2.01942	12.5	29.1	A		1							38.32	50	29.82
165	2	65	7	80	1	3	28	72	290.87	55.9	28.2	96	63	5.65169	31.1	52.8	C		1							50	50	30.9
166	3	57	62	21	1	3	205	123	8.6	80.3	49.2	146	373	3.26866	10.3	14.5			2							40.03	36.61	30.31
167	3	14	3.187	59	2	3	294	322	200.26	70.4	36.7	120	199	4.24786	10.6	39.2			2							37.5	37.01	30.39
168	3	20	2.4	50	1	1	13	12	7.7	68.6	45.6	146	205	1.24211	10.9	13.6			2							50	50	30.34
169	3	7	4.2	49	1	3	14	21	11.3	63	44.7	138	184	0.769841	11.2	17.4			2							50	40.25	31.7
170	3	25	2.9	18	1	2	179	55	11.04	68.9	47.3	141	181	1.27053	11.2	16.9			2							50	37.66	30.07
171	3	56	2.54	42	1	3	18	24	9.2	69.7	43.5	155	195	2.6309	11.2	21			2							41.16	39.69	30.09
172	3	11	5.81	43	1	3	14	17	9.3	75.2	50.7	159	312	1.92381	11.3	17.6			2							50	38.46	31.03
173	3	13.6	2.1	58	2	3	189	191	7.59	59.4	39.8	128	109	1.51799	11.3	42.6			2							37.42	37.53	30.3
174	3	24	4.4	53	1	3	58	53	7.53	63.3	39	140	143	1.65306	11.3	31.2			2							36.39	35.39	30
175	3	124	3.6	54	2	3	63	104	35.2	73.1	40.1	131	233	1.54132	11.3	18.5			2							38.52	42.74	30.99
176	3	9	1.3	60	2	1	10	16	8.59	60.7	37.6	102	326	2.55303	11.5	35.7			2							50	50	31.72
177	3	55	3.08	57	2	3	58	45	18.42	68.7	39	129	150	2.06701	11.5	43.3			2							50	39.11	30.32
178	3	10	3.58	75	1	3	214	266	189.42	51.4	27.6	121	384	3.06504	11.5	61.7			2							38.46	37.11	29.7
179	3	18	2.4	53	2	1	10	17	8.3	64.5	39	125	143	1.0155	11.6	34.9			2							50	41.17	30.8
180	3	63	19.6	43	2	3	17	80	98.2	59.9	34.5	109	124	2.04124	11.9	57.3			2							42.43	38.12	29.72
181	3	10	132	60	1	3	128	465	384.2	52.5	34.5	123	207	3.50279	12	55.6			2							39.54	37.46	30.17
182	3	7	4.19	62	1	1	302	95	21.47	55.2	39.5	126	201	1.45794	12.2	49.2			2							39.08	50	29.75
183	3	12	6.09	39	2	3	625	420	140	57.1	31.1	120	183	4.29524	12.3	17.2			2							36.82	37.12	29.94
184	3	49	10.07	26	1	1	214	69	7.23	60.2	36.8	147	216	1.06818	12.7	63.2			2							40.97	50	30.31
185	3	17	1.5	35	1	1	20	20	15.9	67.6	38.1	131	200	1.60656	12.7	13.5			2							44.3	50	29.48
186	3	34	55.4	55	1	1	325	518	27.11	74	39.2	171	68	4.04918	13.2	17.2			2							38.42	40.38	30.31
187	3	9	1.7	36	2	1	22	16	8.12	54.5	29.6	74	323	19.2167	14	16.8			2							50	50	30.99
188	3	11	5.8	19	2	3	12	25	6.66	69.8	43.1	115	153	0.592437	14.1	27.6			2							50	50	30.49
189	3	9	33.9	41	1	3	822	295	131.4	78.8	31.3	137	179	3.49701	14.4	56.9			2							44.64	50	31.29
190	3	307	1278.4	33	1	1	312	194	165.33	68.4	37.8	156	165	1.33202	14.7	88.8			2							41.71	37.38	29.88
191	3	13	148	35	1	1	263	162	148.71	60.4	34.3	159	169	2.7541	15.5	61.6			2							50	50	29.96
192	3	12	3.2	45	2	3	239	583	80.3	68.2	34.7	129	199	3.86842	16.3	74			2							36.72	38.16	30.86
193	3	15	24.2	67	2	3	69	207	36.72	73.9	26.9	115	69	0.553922	17.4	66.9			2							37.69	37.69	30.12
194	3	29	84.7	58	1	1	617	524	85.02	64	33.6	1137	102	1.33937	17.8	55.5			2							37.22	36.45	30.61
195	3	15	4.7	48	1	1	17	23	6.44	54.3	34.8	133	95	0.540323	13.8	58.7			2							40.37	43.32	30.37

## Sheet: note
note
disease 1=HCC,2=liver cirrhosis, 3=hepatitis
gender 1=male,2=female
Etiology,1=HBV,2=HCV,3=other
cirrhosis, 1=yes,2=no
Tumor NO. 1=multiple,2=single
Tumor size, 1=≥3cm, 2=<3cm
Distant metastasis,1=yes,2=no
VI,1=yes,2=no
outcome,1=dead, 2=alive
child-pugh score include HCC and liver cirrhosis, no hepatitis
BCLC only include HCC
Ct value is 50=no Ct value

## Sheet: data include postoperation
ID	Number	Age	Gender	Disease	Etiology	BCLC	Operation	recurrence	Tumor NO.	Tumor size	AFP	PIVKA-II	cirrhosis	Distant metastasis	VI	outcome	survival time(month)	ALT	AST	TBIL	TP	ALB	HB	PLT	NLR	Prothrombin time	Child-Pugh score	ACTB	HIST1H3G	OTX1
9-1	16	61	1	1	1	A	1		2	1	3548	4365	1	2	1	1	3	45	82	43.86	75.1	33.4	99	86	1.55372	14.2	B	31.39	34.95	34.49
9-2	22	61	1	1	1	A	2	2	2	1	1282.7	13612	1	2	1	1		243	456	75.9	66.6	28.7	102	53	3.43011	12.5	B	31.64	30.95	31.15
3-1	39	55	1	1	2	C	1		1	1	8529.96	4514	1	1	1	1	6	138	173	33.03	67	34.6	132	69	2.82051	14.9	B	30.57	36.68	36.74
1-1	42	60	1	1	1	C	1		1	1	173.2	434	1	2	2	1	5	34	31	10.5	59.5	36.2	140	88	2.68085	12.5	A	31.18	42.41	NoCt
5-1	50	51	1	1	1	C	1		1	1	4.9	21	1	1	1	1	3	90	93	33.5	69.8	41.7	141	118	3.11224	11.8	A	31.09	36.16	36.09
5-2	56	51	1	1	1	C	2	2	1	1	8.4	136	1	1	1	1	3	23	182	70.64	58	38.4	124	86	5.9	13.5	A	31.15	36.34	35.94
3-2	57	55	1	1	2	C	2	2	1	1	6076	124	1	1	1	1	6	19	62	17.2	60.5	27	125	53	1.77778	16	B	30.36	37.57	36.52
1-2	60	60	1	1	1	C	2	2	1	1	4	30	1	2	2	1	5	84	80	15.89	68	44.8	159	82	2.56566	12.3	A	31.06	41	NoCt
6-2	1	52	1	1	1	C	2	2	1	1	31.7	2156	1	2	1	2		34	57	15.08	54.4	29.5	108	63	3.09756	14.6	B	30	34.17	34.74
10-1	27	61	1	1	1	B	1	2	1	2	3144	179	1	2	2	2		15	41	16.5	62.4	25.7	101	161	15.28	17.6	C	30.05	43.11	37.44
4-1	29	57	1	1	1	B	1		1	2	731.7	94	1	2	2	2		20	47	15	65	34	102	22	3	14.8	B	30.73	41.78	NoCt
4-2	30	57	1	1	1	B	2	2	1	2	521.6	98	1	2	2	2		37	65	25.94	60	33.1	101	22	2.67308	14.5	B	30.61	33.05	33.55
6-1	31	51	1	1	1	C	1		1	1	9.67	4365	1	2	1	2		39	81	24.46	76.9	45.3	117	66	5.2807	15	A	30.6	33.39	33.54
7-1	36	52	1	1	1	C	1		1	2	2599.6	87	1	2	2	2		29	28	17.7	71.9	45.6	151	99	2.51337	11	A	30.41	35.7	36.03
10-2	38	61	1	1	1	C	2		1	2	3.7	3144	1	2	2	2		220	255	15.77	65.6	31.2	110	47	2.69388	13.1	B	30.52	33.61	33.44
2-1	43	53	1	1	1	C	1		1	1	1304	538	1	2	2	2		38	29	20.11	71.2	47.1	156	86	2.14706	11	A	29.37	41.22	NoCt
8-1	45	52	1	1	1	C	1		1	1	15761.5	75000	1	2	2	2		34	63	25.66	65.3	31.7	146	130	6.46457	13.1	B	30.09	31.09	31.14
7-2	53	52	1	1	1	C	2	1	1	2	11371.8	250	1	2	2	2		97	64	21.5	67.6	36.2	126	92	2.18493	10.3	A	31.04	34.79	34.15
8-2	55	52	1	1	1	C	2	1	1	1	23923.6	75000	1	2	2	2		26	45	11.84	77.8	33.7	156	195	1.91379	12.8	B	30.32	32.31	32.2
2-2	59	53	1	1	1	C	2	2	1	1	987.62	258	1	2	2	2		38	28	27.1	60.9	41.8	146	85	4.43396	12	A	29.84	32.72	32.98

## Sheet: note for postoperation data
note
operation, 1=before operation,2=2month after operation
recurrence,1=recurrence after operation,2=no recurrence after operation
disease 1=HCC,2=liver cirrhosis, 3=hepatitis
gender 1=male,2=female
Etiology,1=HBV,2=HCV,3=other
cirrhosis, 1=yes,2=no
Tumor NO. 1=multiple,2=single
Tumor size, 1=≥3cm, 2=<3cm
Distant metastasis,1=yes,2=no
VI,1=yes,2=no
outcome,1=dead, 2=alive
